# Supplementary material for: Effect of COPD on the Hospital Outcomes and Mortality among Hemorrhagic Stroke Patients. Sex Differences in a Population-Based Study
Source: J Clin Med. 2021 Jun 4;10(11):2491. doi: 10.3390/jcm10112491 (PMC8200115; doi:10.3390/jcm10112491)
Supplement: Supplementary file 1 [file jcm-10-02491-s001.zip]

Archive with 1 entries (1 files):
- jcm-1217299-supplementary.pdf
